# Supplementary material for: Physical rehabilitation interventions in the intensive care unit: a scoping review of 117 studies
Source: J Intensive Care. 2018 Dec 7;6:80. doi: 10.1186/s40560-018-0349-x (PMC6286501; doi:10.1186/s40560-018-0349-x)
Supplement: Supplementary file 2 — Table S5. Consensus on Exercise Reporting Template reporting scores for eligible studies (n = 87). This supplemental table includes the intervention reporting scores for 87 studies using the Consensus on Exercise Reporting Template scoring. (XLSX 560 kb) [file 40560_2018_349_MOESM2_ESM.xlsx]

## Sheet: CERT scores
Table S5: Consensus on Exercise Reporting Template reporting scores for eligible studies (n=87)
References (Authors, Year)	1) Rx	1) control	2) Rx	2) control	3) Rx	3) control	4) Rx	4) control	5) Rx	5) control	6) Rx	6) control	7a) Rx	7a) control	7b) Rx	7b) control	8) Rx	8) control	9) Rx	9) control	10) Rx	10) control	11) Rx	11) control	12) Rx	12) control	13a) Rx	13a) control	13b) Rx	13b) control	13c) Rx	13c) control	13d) Rx	13d) control	14a) Rx	14a) control	14b) Rx	14b) control	15) Rx	15) control	16a) Rx	16a) control	16b) Rx	16b) control	# N/A	# Yes	# No	Denominator	Score (%)
Abu-Khaber et al., 2013	Yes	No	No	No	N/A	N/A	Yes	No	No	No	N/A	N/A	No	No	No	No	Yes	No	N/A	N/A	N/A	N/A	No	No	Yes	No	Yes	No	Yes	No	Yes	No	Yes	No	Yes	No	Yes	No	Yes	No	No	No	No	No	#NAME?	#NAME?	#NAME?	#NAME?	#NAME?
Amidei et al., 2013	Yes	Yes	No	No	Yes	Yes	Yes	Yes	N/A	N/A	N/A	N/A	N/A	N/A	N/A	N/A	Yes	Yes	N/A	N/A	N/A	N/A	Yes	Yes	Yes	Yes	Yes	Yes	Yes	Yes	Yes	Yes	Yes	Yes	Yes	Yes	N/A	N/A	Yes	Yes	Yes	No	Yes	Yes	#NAME?	#NAME?	#NAME?	#NAME?	#NAME?
Angelopoulos et al., 2013	Yes, Rx=HF protocol	Yes, control= MF protocol	No	No	N/A	N/A	Yes	Yes	N/A	N/A	N/A	N/A	Yes	Yes	Yes	Yes	Yes	Yes	N/A	N/A	N/A	N/A	Yes	Yes	Yes	Yes	Yes	Yes	Yes	Yes	No	No	Yes	Yes	Yes	Yes	Yes	Yes	Yes	Yes	No	No	Yes	Yes	#NAME?	#NAME?	#NAME?	#NAME?	#NAME?
Azuh et al., 2016	Yes	No	Yes	No	Yes	No	Yes	No	Yes	No	No	No	No	No	Yes	No	Yes	No	N/A	N/A	Yes	No	Yes	No	Yes	Yes	Yes	No	Yes	No	No	No	Yes	No	Yes	No	Yes	No	Yes	No	Yes	No	No	No	#NAME?	#NAME?	#NAME?	#NAME?	#NAME?
Bailey et al., 2007	Yes	N/A	Yes	N/A	N/A	N/A	Yes	N/A	No	N/A	No	N/A	No	N/A	Yes	N/A	Yes	N/A	N/A	N/A	N/A	N/A	Yes	N/A	Yes	N/A	Yes	N/A	No	N/A	Yes	N/A	No	N/A	No	N/A	No	N/A	Yes	N/A	No	N/A	Yes	N/A	#NAME?	#NAME?	#NAME?	#NAME?	#NAME?
Booth et al., 2016	Yes	No	Yes	No	Yes	No	Yes	No	Yes	No	No	No	Yes	No	Yes	No	Yes	No	N/A	N/A	Yes	No	Yes	No	Yes	Yes	Yes	No	Yes	No	No	No	Yes	No	Yes	No	Yes	No	Yes	No	Yes	No	Yes	No	#NAME?	#NAME?	#NAME?	#NAME?	#NAME?
Borges et. al, 2015	No	N/A	Yes	N/A	Yes	N/A	Yes	N/A	No	N/A	No	N/A	Yes	N/A	Yes	N/A	No	N/A	N/A	N/A	N/A	N/A	No	N/A	Yes	N/A	Yes	N/A	No	N/A	No	N/A	No	N/A	Yes	N/A	Yes	N/A	Yes	N/A	No	N/A	No	N/A	#NAME?	#NAME?	#NAME?	#NAME?	#NAME?
Bouletreau et al., 1987	Yes, Rx=e-stim + PT	No, control= PT	No	No	N/A	N/A	Yes	No	No	No	N/A	N/A	No	No	No	No	No	No	N/A	N/A	N/A	N/A	No	No	Yes	Yes	Yes	No	No	No	Yes	Yes	Yes	No	No	No	No	No	No	No	No	No	No	No	#NAME?	#NAME?	#NAME?	#NAME?	#NAME?
Bourdin et al., 2010	Yes	N/A	Yes	N/A	N/A	N/A	Yes	N/A	No	N/A	No	N/A	No	N/A	No	N/A	Yes	N/A	N/A	N/A	N/A	N/A	Yes	N/A	Yes	N/A	Yes	N/A	No	N/A	Yes	N/A	Yes	N/A	Yes	N/A	Yes	N/A	Yes	N/A	No	N/A	Yes	N/A	#NAME?	#NAME?	#NAME?	#NAME?	#NAME?
Brimioulle et al., 1997	Yes	N/A	Yes	N/A	Yes	N/A	Yes	N/A	n/a	N/A	Yes	N/A	N/A	N/A	N/A	N/A	Yes	N/A	N/A	N/A	N/A	N/A	Yes	N/A	Yes	N/A	No	N/A	Yes	N/A	Yes	N/A	Yes	N/A	Yes	N/A	N/A	N/A	Yes	N/A	No	N/A	No	N/A	#NAME?	#NAME?	#NAME?	#NAME?	#NAME?
Brummel et al., 2014	No (early PT & PT+cog group)	No	Yes	Yes	N/A	N/A	Yes	No	Yes	No	No	No	Yes	No	Yes	No	Yes	No	Yes	Yes	Yes	Yes	Yes	Yes	Yes	Yes	Yes	Yes	No	No	Yes	Yes	Yes	No	Yes	No	Yes	No	Yes	No	No	No	Yes	Yes	#NAME?	#NAME?	#NAME?	#NAME?	#NAME?
Burtin et al., 2009	Yes	No	Yes	Yes	N/A	N/A	Yes	Yes	No	No	Yes	Yes	No	No	Yes	No	Yes	No	N/A	N/A	N/A	N/A	Yes	No	Yes	Yes	Yes	Yes	Yes	No	Yes	Yes	Yes	No	Yes	Yes	Yes	No	Yes	Yes	No	No	Yes	No	#NAME?	#NAME?	#NAME?	#NAME?	#NAME?
Camargo Pires-Neto et al., 2013	Yes	N/A	Yes	N/A	Yes	N/A	Yes	N/A	N/A	N/A	N/A	N/A	N/A	N/A	N/A	N/A	Yes	N/A	N/A	N/A	N/A	N/A	Yes	N/A	Yes	N/A	Yes	N/A	Yes	N/A	Yes	N/A	Yes	N/A	Yes	N/A	N/A	N/A	No	N/A	No	N/A	Yes	N/A	#NAME?	#NAME?	#NAME?	#NAME?	#NAME?
Ceriana et al., 2003	No	N/A	Yes	N/A	N/A	N/A	N/A	N/A	Yes	N/A	No	N/A	No	N/A	Yes	N/A	No	N/A	N/A	N/A	N/A	N/A	No	N/A	Yes	N/A	No	N/A	No	N/A	No	N/A	No	N/A	No	N/A	No	N/A	No	N/A	No	N/A	No	N/A	#NAME?	#NAME?	#NAME?	#NAME?	#NAME?
Chang et al., 2004	Yes	N/A	Yes	N/A	N/A	N/A	Yes	N/A	N/A	N/A	No	N/A	N/A	N/A	N/A	N/A	Yes	N/A	N/A	N/A	N/A	N/A	Yes	N/A	Yes	N/A	Yes	N/A	Yes	N/A	No	N/A	Yes	N/A	Yes	N/A	N/A	N/A	Yes	N/A	No	N/A	Yes	N/A	#NAME?	#NAME?	#NAME?	#NAME?	#NAME?
Chang et al., 2011	Yes Rx=chair-sitting	No	Yes	No	Yes	Yes	Yes	Yes	No	No	No	Yes	N/A	N/A	N/A	N/A	Yes	Yes	N/A	N/A	N/A	N/A	No	No	Yes	Yes	Yes	Yes	No	Yes	No	No	Yes	Yes	Yes	Yes	N/A	N/A	No	No	No	No	Yes	Yes	#NAME?	#NAME?	#NAME?	#NAME?	#NAME?
Chen et al., 2011	Yes	No	Yes	No	N/A	N/A	Yes	No	No	No	Yes	Yes	No	No	Yes	No	No	No	N/A	N/A	N/A	N/A	No	No	Yes	Yes	Yes	No	No	No	No	No	Yes	No	Yes	No	No	No	No	No	No	No	Yes	No	#NAME?	#NAME?	#NAME?	#NAME?	#NAME?
Chen et al., 2012	Yes	No	Yes	No	N/A	N/A	Yes	No	No	No	No	No	Yes	No	Yes	No	No	No	N/A	N/A	N/A	N/A	No	No	Yes	Yes	Yes	No	Yes	No	No	No	Yes	No	No	No	No	No	No	No	No	No	No	No	#NAME?	#NAME?	#NAME?	#NAME?	#NAME?
Clini et al., 2011	Yes	N/A	Yes	N/A	N/A	N/A	Yes	N/A	No	N/A	Yes	N/A	No	N/A	Yes	N/A	No	N/A	N/A	N/A	N/A	N/A	Yes	N/A	Yes	N/A	Yes	N/A	Yes	N/A	Yes	N/A	Yes	N/A	No	N/A	No	N/A	No	N/A	No	N/A	No	N/A	#NAME?	#NAME?	#NAME?	#NAME?	#NAME?
Collings & Cusack, 2015	Yes Rx=Sit-PCT	Yes control =PCT-sit	Yes	Yes	Yes	Yes	Yes	Yes	N/A	N/A	No	No	N/A	N/A	N/A	N/A	Yes	Yes	N/A	N/A	N/A	N/A	Yes	Yes	Yes	Yes	Yes	Yes	No	No	Yes	Yes	Yes	Yes	Yes	Yes	N/A	N/A	Yes	Yes	No	No	No	No	#NAME?	#NAME?	#NAME?	#NAME?	#NAME?
Dantas et al., 2012	No	Yes	No	No	N/A	N/A	Yes	Yes	No	No	No	No	Yes	No	Yes	Yes	Yes	No	N/A	N/A	N/A	N/A	No	No	Yes	Yes	Yes	Yes	Yes	Yes	No	No	No	No	Yes	Yes	No	No	Yes	No	No	No	No	No	#NAME?	#NAME?	#NAME?	#NAME?	#NAME?
Davis et al., 2013	Yes	N/A	Yes	N/A	N/A	N/A	N/A	N/A	Yes	N/A	Yes	N/A	Yes	N/A	Yes	N/A	Yes	N/A	N/A	N/A	N/A	N/A	Yes	N/A	Yes	N/A	No	N/A	No	N/A	No	N/A	No	N/A	Yes	N/A	N/A	N/A	Yes	N/A	Yes	N/A	Yes	N/A	#NAME?	#NAME?	#NAME?	#NAME?	#NAME?
Denehy et al., 2013	No	No	Yes	Yes	Yes	Yes	Yes	Yes	Yes	No	No	No	No	No	Yes	No	No	No	Yes	Yes	N/A	N/A	Yes	No	Yes	Yes	Yes	No	Yes	No	Yes	No	Yes	No	Yes	Yes	No	No	Yes	No	No	No	Yes	No	#NAME?	#NAME?	#NAME?	#NAME?	#NAME?
Dirks et. al, 2015	Yes	Yes	No	No	N/A	N/A	Yes	Yes	No	No	N/A	N/A	Yes	No	Yes	No	Yes	No	N/A	N/A	N/A	N/A	No	No	Yes	Yes	Yes	Yes	Yes	Yes	Yes	Yes	Yes	No	Yes	No	Yes	No	Yes	No	No	No	No	No	#NAME?	#NAME?	#NAME?	#NAME?	#NAME?
Dong et al., 2014	No	No	Yes	No	N/A	N/A	Yes	No	No	No	No	No	No	No	Yes	No	No	No	N/A	N/A	N/A	N/A	Yes	No	Yes	No	Yes	No	Yes	No	Yes	No	No	No	Yes	No	No	No	No	No	No	No	No	No	#NAME?	#NAME?	#NAME?	#NAME?	#NAME?
Dong et. al, 2016	No	No	Yes	Yes	N/A	N/A	Yes	No	Yes	No	Yes	Yes	Yes	Yes	Yes	Yes	Yes	Yes	N/A	N/A	N/A	N/A	No	No	Yes	No	Yes	No	No	No	No	Yes	No	No	Yes	Yes	Yes	Yes	Yes	Yes	No	No	Yes	No	#NAME?	#NAME?	#NAME?	#NAME?	#NAME?
Falavigna et al., 2014	Yes	Yes	Yes	No	N/A	N/A	Yes	Yes	No	No	N/A	N/A	No	No	No	No	Yes	Yes	N/A	N/A	N/A	N/A	No	No	Yes	Yes	Yes	No	Yes	Yes	No	No	Yes	Yes	Yes	Yes	Yes	No	Yes	No	Yes	No	No	No	#NAME?	#NAME?	#NAME?	#NAME?	#NAME?
Fischer et. al, 2016	Yes	Yes	No	No	N/A	N/A	Yes	No	Yes	Yes	N/A	N/A	N/A	N/A	N/A	N/A	Yes	Yes	N/A	N/A	N/A	N/A	Yes	Yes	Yes	Yes	Yes	Yes	Yes	Yes	Yes	Yes	Yes	Yes	Yes	Yes	Yes	Yes	Yes	Yes	Yes	Yes	Yes	Yes	#NAME?	#NAME?	#NAME?	#NAME?	#NAME?
Frazzitta et al., 2016	Yes	No	No	Yes	Yes	Yes	Yes	Yes	No	No	No	No	No	No	No	No	Yes	No	N/A	N/A	Yes	Yes	Yes	Yes	Yes	Yes	Yes	Yes	Yes	No	Yes	No	Yes	Yes	Yes	No	N/A	No	Yes	No	No	No	Yes	No	#NAME?	#NAME?	#NAME?	#NAME?	#NAME?
Gerovasili et al., 2009	Yes	No	No	No	N/A	N/A	Yes	No	N/A	N/A	N/A	N/A	N/A	N/A	N/A	N/A	Yes	No	N/A	N/A	N/A	N/A	Yes	No	Yes	Yes	Yes	No	Yes	No	No	No	Yes	No	Yes	Yes	N/A	N/A	No	No	No	No	No	No	#NAME?	#NAME?	#NAME?	#NAME?	#NAME?
Gheith et al., 2012	No	N/A	No	N/A	No	N/A	No	N/A	No	N/A	No	N/A	No	N/A	No	N/A	No	N/A	No	N/A	n/a	N/A	No	N/A	No	N/A	No	N/A	No	N/A	No	N/A	No	N/A	No	N/A	No	N/A	No	N/A	No	N/A	No	N/A	#NAME?	#NAME?	#NAME?	#NAME?	#NAME?
Gruther et al., 2010	Yes	Yes	No	No	N/A	N/A	Yes	Yes	No	No	N/A	N/A	No	Yes	No	Yes	Yes	Yes	N/A	N/A	N/A	N/A	Yes	Yes	Yes	Yes	Yes	Yes	Yes	Yes	Yes	Yes	Yes	Yes	Yes	Yes	Yes	Yes	Yes	Yes	No	No	No	No	#NAME?	#NAME?	#NAME?	#NAME?	#NAME?
Hanekom et al., 2013	No	No	Yes	Yes	N/A	N/A	Yes	Yes	Yes	Yes	No	No	Yes	No	Yes	No	No	No	N/A	N/A	N/A	N/A	Yes	Yes	Yes	Yes	Yes	Yes	No	No	Yes	Yes	No	No	Yes	No	No	No	No	No	Yes	Yes	Yes	Yes	#NAME?	#NAME?	#NAME?	#NAME?	#NAME?
Hickmann et al., 2014	Yes	N/A	Yes	N/A	N/A	N/A	Yes	N/A	N/A	N/A	Yes	N/A	N/A	N/A	N/A	N/A	Yes	N/A	N/A	N/A	N/A	N/A	Yes	N/A	Yes	N/A	Yes	N/A	Yes	N/A	Yes	N/A	Yes	N/A	Yes	N/A	N/A	N/A	Yes	N/A	N/A	N/A	Yes	N/A	#NAME?	#NAME?	#NAME?	#NAME?	#NAME?
Hickmann et al., 2016	Yes	N/A	Yes	N/A	Yes	N/A	Yes	N/A	Yes	N/A	No	N/A	Yes	N/A	Yes	N/A	No	N/A	N/A	N/A	N/A	N/A	Yes	N/A	Yes	N/A	Yes	N/A	No	N/A	Yes	N/A	Yes	N/A	Yes	N/A	No	N/A	Yes	N/A	Yes	N/A	Yes	N/A	#NAME?	#NAME?	#NAME?	#NAME?	#NAME?
Hirose et al., 2013	Yes	No	No	No	N/A	N/A	Yes	Yes	No	No	N/A	N/A	No	No	No	No	Yes	No	N/A	N/A	N/A	N/A	Yes	No	Yes	Yes	Yes	No	Yes	Yes	Yes	No	Yes	No	Yes	Yes	Yes	No	No	No	No	No	No	No	#NAME?	#NAME?	#NAME?	#NAME?	#NAME?
Hodgson et al., 2016	No	No	Yes	Yes	Yes	Yes	Yes	Yes	Yes	Yes	Yes	No	Yes	No	Yes	No	Yes	No	N/A	N/A	N/A	N/A	Yes	Yes	Yes	Yes	Yes	Yes	Yes	Yes	Yes	Yes	Yes	Yes	Yes	No	Yes	No	Yes	No	Yes	No	Yes	Yes	#NAME?	#NAME?	#NAME?	#NAME?	#NAME?
Kayambu et. al, 2015	Yes	No	Yes	Yes	N/A	N/A	Yes	Yes	Yes	Yes	No	No	No	No	No	No	No	No	N/A	N/A	N/A	N/A	Yes	Yes	Yes	Yes	Yes	No	No	No	Yes	No	Yes	No	Yes	No	No	No	No	No	Yes	Yes	Yes	Yes	#NAME?	#NAME?	#NAME?	#NAME?	#NAME?
Kho et al., 2016	Yes	N/A	Yes	N/A	Yes	N/A	Yes	N/A	Yes	N/A	Yes	N/A	Yes	N/A	Yes	N/A	Yes	N/A	N/A	N/A	N/A	N/A	Yes	N/A	Yes	N/A	Yes	N/A	Yes	N/A	Yes	N/A	Yes	N/A	Yes	N/A	Yes	N/A	Yes	N/A	Yes	N/A	Yes	N/A	#NAME?	#NAME?	#NAME?	#NAME?	#NAME?
Kho et. al, 2015	Yes	Yes	Yes	Yes	N/A	N/A	Yes	Yes	No	No	N/A	N/A	Yes	No	Yes	No	Yes	Yes	N/A	N/A	N/A	N/A	No	No	Yes	Yes	Yes	Yes	Yes	Yes	Yes	Yes	Yes	Yes	Yes	Yes	Yes	Yes	Yes	Yes	Yes	Yes	Yes	Yes	#NAME?	#NAME?	#NAME?	#NAME?	#NAME?
Kim et al., 2014	Yes	Yes	Yes	Yes	N/A	N/A	Yes	Yes	No	No	N/A	N/A	N/A	N/A	N/A	N/A	Yes	Yes	N/A	N/A	N/A	N/A	No	No	Yes	Yes	Yes	Yes	Yes	Yes	Yes	Yes	Yes	Yes	Yes	Yes	Yes	Yes	No	No	Yes	Yes	No	No	#NAME?	#NAME?	#NAME?	#NAME?	#NAME?
Klein et. al, 2015	No, Rx=post-mobility	No control = pre-mobility	Yes	No	N/A	N/A	Yes	No	Yes	No	No	No	Yes	No	Yes	No	Yes	No	N/A	N/A	N/A	N/A	Yes	No	Yes	Yes	No	No	No	No	Yes	No	No	No	Yes	No	Yes	No	No	No	No	No	No	No	#NAME?	#NAME?	#NAME?	#NAME?	#NAME?
Koch et al., 1996	No	N/A	Yes	N/A	N/A	N/A	Yes	N/A	No	N/A	No	N/A	N/A	N/A	N/A	N/A	Yes	N/A	N/A	N/A	N/A	N/A	Yes	N/A	Yes	N/A	No	N/A	Yes	N/A	Yes	N/A	Yes	N/A	Yes	N/A	N/A	N/A	No	N/A	No	N/A	No	N/A	#NAME?	#NAME?	#NAME?	#NAME?	#NAME?
Kurtoğlu et. al, 2015	Yes	Yes	No	Yes	Yes	Yes	Yes	Yes	No	No	N/A	N/A	No	No	No	No	Yes	Yes	N/A	N/A	N/A	N/A	No	No	Yes	Yes	Yes	Yes	Yes	No	No	No	Yes	Yes	Yes	Yes	Yes	Yes	No	No	No	No	No	No	#NAME?	#NAME?	#NAME?	#NAME?	#NAME?
Mah et al., 2013	Yes	No	Yes	Yes	N/A	N/A	Yes	No	No	No	No	No	Yes	No	Yes	No	Yes	No	N/A	N/A	N/A	N/A	Yes	Yes	Yes	Yes	No	No	Yes	No	Yes	Yes	No	No	Yes	No	Yes	No	Yes	No	No	No	Yes	No	#NAME?	#NAME?	#NAME?	#NAME?	#NAME?
Maia Coutinho et al., 2016	Yes	Yes	Yes	Yes	Yes	Yes	Yes	Yes	Yes	Yes	N/A	N/A	N/A	N/A	N/A	N/A	Yes	Yes	N/A	N/A	N/A	N/A	Yes	No	Yes	Yes	No	No	Yes	Yes	Yes	Yes	Yes	Yes	Yes	Yes	N/A	N/A	Yes	Yes	No	No	No	No	#NAME?	#NAME?	#NAME?	#NAME?	#NAME?
Malamud et al., 2016	Yes	N/A	Yes	N/A	Yes	N/A	Yes	N/A	N/A	N/A	Yes	N/A	N/A	N/A	N/A	N/A	Yes	N/A	N/A	N/A	N/A	N/A	Yes	N/A	Yes	N/A	Yes	N/A	Yes	N/A	Yes	N/A	Yes	N/A	Yes	N/A	Yes	N/A	Yes	N/A	Yes	N/A	Yes	N/A	#NAME?	#NAME?	#NAME?	#NAME?	#NAME?
Malkoc et al., 2009	No	No	Yes	Yes	N/A	N/A	Yes	No	No	No	No	No	No	No	No	No	No	No	N/A	N/A	N/A	N/A	No	No	Yes	Yes	Yes	No	No	No	No	No	No	No	No	No	No	No	No	No	No	No	No	No	#NAME?	#NAME?	#NAME?	#NAME?	#NAME?
McWilliams et al., 2015	Yes	Yes	Yes	Yes	Yes	Yes	Yes	Yes	Yes	Yes	No	No	Yes	No	Yes	No	Yes	No	N/A	N/A	N/A	N/A	No	No	Yes	Yes	Yes	Yes	No	No	Yes	Yes	No	Yes	Yes	Yes	Yes	No	Yes	No	Yes	No	Yes	No	#NAME?	#NAME?	#NAME?	#NAME?	#NAME?
Meesen et al., 2010	Yes	No	No	No	N/A	N/A	Yes	Yes	No	No	N/A	N/A	No	No	Yes	No	Yes	No	N/A	N/A	N/A	N/A	No	No	Yes	Yes	Yes	No	Yes	No	Yes	Yes	Yes	No	Yes	No	Yes	No	Yes	No	No	No	No	No	#NAME?	#NAME?	#NAME?	#NAME?	#NAME?
Morris et al., 2008	No	No	Yes	Yes	Yes	Yes	Yes	Yes	Yes	Yes	No	No	Yes	No	Yes	No	Yes	No	N/A	N/A	N/A	N/A	Yes	Yes	Yes	Yes	Yes	Yes	Yes	No	Yes	Yes	No	No	Yes	No	No	No	Yes	No	Yes	No	Yes	Yes	#NAME?	#NAME?	#NAME?	#NAME?	#NAME?
Morris et. al, 2016	Yes	No	Yes	No	N/A	N/A	Yes	No	Yes	No	Yes	No	Yes	No	Yes	No	Yes	No	N/A	N/A	N/A	N/A	Yes	Yes	Yes	Yes	Yes	No	Yes	No	Yes	Yes	No	No	Yes	No	Yes	No	Yes	No	Yes	Yes	No	No	#NAME?	#NAME?	#NAME?	#NAME?	#NAME?
Moss et. al, 2016	Yes	No	Yes	Yes	N/A	N/A	Yes	Yes	No	No	Yes	Yes	Yes	No	Yes	No	Yes	No	Yes	Yes	N/A	N/A	Yes	Yes	Yes	Yes	Yes	Yes	Yes	No	Yes	Yes	Yes	Yes	Yes	No	Yes	No	Yes	No	Yes	Yes	Yes	Yes	#NAME?	#NAME?	#NAME?	#NAME?	#NAME?
Nava et al., 1998	Yes	Yes	No	No	N/A	N/A	Yes	Yes	Yes	Yes	Yes	Yes	Yes	Yes	Yes	Yes	Yes	Yes	N/A	N/A	N/A	N/A	Yes	Yes	Yes	Yes	Yes	Yes	Yes	No	Yes	Yes	Yes	Yes	Yes	Yes	Yes	No	Yes	Yes	No	No	Yes	Yes	#NAME?	#NAME?	#NAME?	#NAME?	#NAME?
Nordon-Craft et al., 2011	Yes	N/A	Yes	N/A	N/A	N/A	N/A	N/A	No	N/A	Yes	N/A	Yes	N/A	No	N/A	Yes	N/A	N/A	N/A	N/A	N/A	Yes	N/A	Yes	N/A	Yes	N/A	No	N/A	Yes	N/A	Yes	N/A	Yes	N/A	Yes	N/A	Yes	N/A	No	N/A	Yes	N/A	#NAME?	#NAME?	#NAME?	#NAME?	#NAME?
Norrenberg et al., 1999	Yes	N/A	Yes	N/A	N/A	N/A	Yes	N/A	N/A	N/A	Yes	N/A	N/A	N/A	N/A	N/A	Yes	N/A	N/A	N/A	N/A	N/A	No	N/A	Yes	N/A	No	N/A	Yes	N/A	No	N/A	Yes	N/A	Yes	N/A	Yes	N/A	Yes	N/A	No	N/A	No	N/A	#NAME?	#NAME?	#NAME?	#NAME?	#NAME?
Parry et al., 2014	Yes	No	Yes	Yes	N/A	N/A	Yes	No	Yes	No	Yes	No	No	No	No	No	No	No	N/A	N/A	N/A	N/A	Yes	No	Yes	Yes	Yes	Yes	Yes	No	Yes	Yes	Yes	Yes	No	No	No	No	No	No	No	No	Yes	No	#NAME?	#NAME?	#NAME?	#NAME?	#NAME?
Patman et al., 2001	No	No	Yes	Yes	N/A	N/A	Yes	Yes	Yes	Yes	No	No	No	No	No	No	No	No	N/A	N/A	N/A	N/A	No	No	Yes	Yes	No	No	No	No	No	Yes	No	No	Yes	Yes	No	No	No	No	No	No	No	No	#NAME?	#NAME?	#NAME?	#NAME?	#NAME?
Pires-Neto et al., 2013	Yes	N/A	No	N/A	Yes	N/A	Yes	N/A	N/A	N/A	Yes	N/A	N/A	N/A	N/A	N/A	Yes	N/A	N/A	N/A	N/A	N/A	Yes	N/A	Yes	N/A	Yes	N/A	Yes	N/A	Yes	N/A	Yes	N/A	Yes	N/A	N/A	N/A	Yes	N/A	No	N/A	Yes	N/A	#NAME?	#NAME?	#NAME?	#NAME?	#NAME?
Poulsen et al., 2011	Yes	No	No	Yes	N/A	N/A	Yes	No	No	No	N/A	N/A	No	No	No	No	Yes	No	N/A	N/A	N/A	N/A	Yes	No	Yes	Yes	Yes	Yes	Yes	No	Yes	Yes	Yes	No	Yes	No	Yes	No	Yes	No	No	No	Yes	No	#NAME?	#NAME?	#NAME?	#NAME?	#NAME?
Powers 2016	Yes	Yes	Yes	Yes	Yes	Yes	Yes	Yes	Yes	Yes	N/A	N/A	N/A	N/A	N/A	N/A	Yes	No	N/A	N/A	N/A	N/A	Yes	Yes	Yes	Yes	Yes	Yes	Yes	Yes	No	No	Yes	Yes	Yes	Yes	N/A	N/A	Yes	Yes	Yes	No	Yes	Yes	#NAME?	#NAME?	#NAME?	#NAME?	#NAME?
Richard et al., 1994	Yes	N/A	Yes	N/A	N/A	N/A	Yes	N/A	N/A	N/A	No	N/A	N/A	N/A	N/A	N/A	No	N/A	N/A	N/A	N/A	N/A	Yes	N/A	Yes	N/A	Yes	N/A	No	N/A	Yes	N/A	Yes	N/A	Yes	N/A	No	N/A	No	N/A	No	N/A	Yes	N/A	#NAME?	#NAME?	#NAME?	#NAME?	#NAME?
Roberts et al., 2014	Yes	Yes	Yes	Yes	Yes	Yes	Yes	Yes	Yes	Yes	No	No	No	No	Yes	Yes	No	No	N/A	N/A	N/A	N/A	Yes	Yes	Yes	Yes	No	No	No	No	No	No	Yes	Yes	No	No	No	No	No	No	Yes	Yes	No	No	#NAME?	#NAME?	#NAME?	#NAME?	#NAME?
Rocca et al., 2016	Yes Rx= cycling arm	No	Yes	Yes	Yes	Yes	Yes	Yes	No	No	No	No	No	No	No	No	No	No	N/A	N/A	N/A	N/A	Yes	No	Yes	Yes	Yes	Yes	No	No	No	Yes	Yes	Yes	No	Yes	No	N/A	No	No	No	No	No	No	#NAME?	#NAME?	#NAME?	#NAME?	#NAME?
Rocca et al., 2016	Yes Rx=Erigo arm	N/A	Yes	Yes	Yes	N/A	Yes	N/A	No	N/A	No	N/A	No	N/A	No	N/A	Yes	N/A	N/A	N/A	N/A	N/A	Yes	N/A	Yes	N/A	Yes	N/A	No	N/A	No	N/A	Yes	N/A	Yes	N/A	N/A	N/A	No	N/A	No	N/A	No	N/A	#NAME?	#NAME?	#NAME?	#NAME?	#NAME?
Rodriguez et al., 2012	Yes	No	Yes	No	N/A	N/A	Yes	No	Yes	No	N/A	N/A	No	No	Yes	No	Yes	No	N/A	N/A	N/A	N/A	Yes	No	Yes	Yes	Yes	No	Yes	No	Yes	No	Yes	No	No	No	No	No	Yes	No	No	No	Yes	No	#NAME?	#NAME?	#NAME?	#NAME?	#NAME?
Roth et al., 2013	No	N/A	Yes	N/A	N/A	N/A	Yes	N/A	N/A	N/A	No	N/A	N/A	N/A	N/A	N/A	No	N/A	N/A	N/A	N/A	N/A	Yes	N/A	Yes	N/A	Yes	N/A	Yes	N/A	Yes	N/A	No	N/A	Yes	N/A	N/A	N/A	No	N/A	No	N/A	No	N/A	#NAME?	#NAME?	#NAME?	#NAME?	#NAME?
Routsi et al., 2010	Yes	No	No	No	N/A	N/A	Yes	No	No	No	N/A	N/A	No	No	No	No	Yes	No	N/A	N/A	N/A	N/A	Yes	No	Yes	Yes	Yes	No	Yes	No	Yes	No	Yes	No	Yes	No	Yes	No	Yes	No	No	No	Yes	No	#NAME?	#NAME?	#NAME?	#NAME?	#NAME?
Schaller et al., 2016	No	No	No	No	Yes	Yes	Yes	Yes	Yes	No	No	No	Yes	No	Yes	No	No	No	N/A	N/A	Yes	No	Yes	Yes	Yes	Yes	Yes	No	No	No	Yes	No	No	No	Yes	No	Yes	No	Yes	No	Yes	No	Yes	No	#NAME?	#NAME?	#NAME?	#NAME?	#NAME?
Schweickert et al., 2009	No	No	Yes	Yes	N/A	N/A	Yes	Yes	No	No	Yes	No	No	No	Yes	No	Yes	No	N/A	N/A	N/A	N/A	Yes	Yes	Yes	Yes	Yes	No	No	No	Yes	Yes	Yes	Yes	No	No	No	No	No	No	No	No	Yes	No	#NAME?	#NAME?	#NAME?	#NAME?	#NAME?
Segers et al., 2014	Yes	N/A	Yes	N/A	N/A	N/A	Yes	N/A	Yes	N/A	N/A	N/A	Yes	N/A	Yes	N/A	Yes	N/A	N/A	N/A	N/A	N/A	Yes	N/A	Yes	N/A	Yes	N/A	Yes	N/A	Yes	N/A	Yes	N/A	Yes	N/A	Yes	N/A	Yes	N/A	No	N/A	Yes	N/A	#NAME?	#NAME?	#NAME?	#NAME?	#NAME?
Silva et al., 2012	No	N/A	Yes	N/A	N/A	N/A	Yes	N/A	N/A	N/A	No	N/A	N/A	N/A	N/A	N/A	Yes	N/A	N/A	N/A	N/A	N/A	No	N/A	Yes	N/A	No	N/A	No	N/A	No	N/A	No	N/A	No	N/A	No	N/A	No	N/A	No	N/A	No	N/A	#NAME?	#NAME?	#NAME?	#NAME?	#NAME?
Sneyd et al., 1992	Yes	N/A	Yes	N/A	N/A	N/A	Yes	N/A	N/A	N/A	N/A	N/A	N/A	N/A	N/A	N/A	No	N/A	N/A	N/A	N/A	N/A	No	N/A	Yes	N/A	No	N/A	Yes	N/A	No	N/A	No	N/A	Yes	N/A	N/A	N/A	No	N/A	No	N/A	No	N/A	#NAME?	#NAME?	#NAME?	#NAME?	#NAME?
Tadyanemhandu et al., 2016	No	N/A	Yes	N/A	Yes	N/A	Yes	N/A	Yes	N/A	Yes	N/A	Yes	N/A	Yes	N/A	Yes	N/A	N/A	N/A	N/A	N/A	Yes	N/A	Yes	N/A	Yes	N/A	Yes	N/A	Yes	N/A	Yes	N/A	Yes	N/A	Yes	N/A	Yes	N/A	Yes	N/A	Yes	N/A	#NAME?	#NAME?	#NAME?	#NAME?	#NAME?
Thelandersson et al., 2012	Yes	Yes	Yes	Yes	N/a	N/A	Yes	Yes	N/A	N/A	N/A	N/A	N/A	N/A	N/A	N/A	Yes	Yes	N/A	N/A	N/A	N/A	No	No	Yes	No	Yes	Yes	Yes	Yes	No	No	No	No	Yes	Yes	Yes	Yes	Yes	Yes	No	No	No	No	#NAME?	#NAME?	#NAME?	#NAME?	#NAME?
Thelandersson, et al., 2016	Yes	N/A	No	N/A	Yes	N/A	Yes	N/A	N/A	N/A	No	N/A	N/A	N/A	N/A	N/A	Yes	N/A	N/A	N/A	N/A	N/A	Yes	N/A	Yes	N/A	Yes	N/A	Yes	N/A	Yes	N/A	Yes	N/A	Yes	N/A	Yes	N/A	Yes	N/A	Yes	N/A	Yes	N/A	#NAME?	#NAME?	#NAME?	#NAME?	#NAME?
Thomas et al., 2014	Yes	Yes	No	No	N/A	N/A	Yes	Yes	No	No	N/A	N/A	N/A	N/A	N/A	N/A	Yes	Yes	N/A	N/A	N/A	N/A	Yes	Yes	Yes	Yes	Yes	Yes	Yes	Yes	Yes	Yes	Yes	Yes	Yes	Yes	Yes	Yes	Yes	Yes	No	No	Yes	Yes	#NAME?	#NAME?	#NAME?	#NAME?	#NAME?
Titsworth et al., 2012	Yes Rx= PUMP protocol	No control= pre-protocol	Yes	No	N/A	N/A	Yes	No	Yes	No	No	No	Yes	No	Yes	No	Yes	No	N/A	N/A	N/A	N/A	Yes	Yes	Yes	Yes	Yes	No	No	No	No	No	Yes	No	Yes	No	Yes	No	Yes	No	Yes	No	Yes	No	#NAME?	#NAME?	#NAME?	#NAME?	#NAME?
Toccolini et. al, 2015	Yes	N/A	No	N/A	Yes	N/A	Yes	N/A	No	N/A	No	N/A	Yes	N/A	Yes	N/A	Yes	N/A	N/A	N/A	N/A	N/A	Yes	N/A	Yes	N/A	Yes	N/A	Yes	N/A	No	N/A	Yes	N/A	Yes	N/A	Yes	N/A	No	N/A	No	N/A	No	N/A	#NAME?	#NAME?	#NAME?	#NAME?	#NAME?
Turner et al., 2011	Yes	N/A	Yes	N/A	N/A	N/A	N/A	N/A	N/A	N/A	Yes	N/A	No	N/A	Yes	N/A	No	N/A	N/A	N/A	N/A	N/A	Yes	N/A	Yes	N/A	Yes	N/A	No	N/A	Yes	N/A	No	N/A	Yes	N/A	No	N/A	No	N/A	No	N/A	Yes	N/A	#NAME?	#NAME?	#NAME?	#NAME?	#NAME?
van Willigen et al., 2016, UK	No	No	No	No	Yes	Yes	Yes	Yes	Yes	Yes	No	No	No	No	No	No	No	No	N/A	N/A	N/A	N/A	No	No	Yes	Yes	Yes	No	No	No	Yes	Yes	Yes	No	No	No	No	No	Yes	No	Yes	Yes	No	No	#NAME?	#NAME?	#NAME?	#NAME?	#NAME?
Wang et al., 2014	No Rx=level 2,3	N/A	Yes	N/A	N/A	N/A	Yes	N/A	N/A	N/A	No	N/A	N/A	N/A	N/A	N/A	Yes	N/A	N/A	N/A	n/a	N/A	Yes	N/A	Yes	N/A	Yes	N/A	Yes	N/A	No	N/A	Yes	N/A	Yes	N/A	Yes	N/A	Yes	N/A	Yes	N/A	Yes	N/A	#NAME?	#NAME?	#NAME?	#NAME?	#NAME?
Winkelman et al., 2010	Yes	N/A	Yes	N/A	N/A	N/A	Yes	N/A	Yes	N/A	No	N/A	No	N/A	No	N/A	Yes	N/A	N/A	N/A	n/a	N/A	Yes	N/A	Yes	N/A	No	N/A	No	N/A	Yes	N/A	Yes	N/A	No	N/A	No	N/A	No	N/A	No	N/A	Yes	N/A	#NAME?	#NAME?	#NAME?	#NAME?	#NAME?
Winkelman et al., 2012	No	No	Yes	Yes	N/A	N/A	Yes	Yes	Yes	Yes	No	No	Yes	No	Yes	No	Yes	No	N/A	N/A	N/A	N/A	Yes	Yes	Yes	Yes	Yes	No	Yes	No	Yes	Yes	Yes	No	No	No	No	No	Yes	No	Yes	Yes	Yes	Yes	#NAME?	#NAME?	#NAME?	#NAME?	#NAME?
Yang et al., 2010	Yes	Yes	Yes	Yes	N/A	N/A	Yes	Yes	No	No	No	No	No	No	Yes	Yes	Yes	Yes	N/A	N/A	N/A	N/A	No	No	Yes	Yes	Yes	Yes	Yes	Yes	No	No	Yes	Yes	Yes	Yes	No	Yes	No	No	No	No	No	No	#NAME?	#NAME?	#NAME?	#NAME?	#NAME?
Yosef-Brauner et. al, 2015	Yes Rx=BID PT	Yes control=OD PT	Yes	Yes	N/A	N/A	Yes	Yes	No	No	No	No	Yes	Yes	Yes	Yes	Yes	Yes	N/A	N/A	N/A	N/A	No	No	Yes	Yes	Yes	Yes	No	No	No	No	No	No	Yes	Yes	No	No	No	No	No	No	No	No	#NAME?	#NAME?	#NAME?	#NAME?	#NAME?
Zafiropolous et al., 2004	No	N/A	No	N/A	N/A	N/A	Yes	N/A	No	N/A	No	N/A	No	N/A	Yes	N/A	Yes	N/A	N/A	N/A	N/A	N/A	Yes	N/A	Yes	N/A	No	N/A	No	N/A	Yes	N/A	Yes	N/A	Yes	N/A	N/A	N/A	No	N/A	Yes	N/A	Yes	N/A	#NAME?	#NAME?	#NAME?	#NAME?	#NAME?
Zanotti et al., 2003	Yes Rx=ALM + e-stim	No control= ALM	Yes	Yes	N/A	N/A	Yes	Yes	No	No	N/A	N/A	No	No	Yes	Yes	Yes	No	N/A	N/A	N/A	N/A	Yes	Yes	Yes	Yes	Yes	Yes	Yes	No	No	No	Yes	Yes	Yes	No	No	No	No	No	No	No	No	No	#NAME?	#NAME?	#NAME?	#NAME?	#NAME?
Legend: Rx - treatment; N/A - not applicable; HF - high frequency; MF - moderate frequency; PT - physiotherapy; cog - cognitive; PCT - passive chair transfer; BID - twice daily; OD - once daily;
ALM - active limb movement
[truncated: 1 more columns]
